# Supplementary material for: PacBio genome sequencing reveals new insights into the genomic organisation of the multi-copy ToxB gene of the wheat fungal pathogen Pyrenophora tritici-repentis
Source: BMC Genomics. 2020 Sep 21;21:645. doi: 10.1186/s12864-020-07029-4 (PMC7507622; doi:10.1186/s12864-020-07029-4)
Supplement: Supplementary file 3 — Additional file 3.Pyrenophora tritici-repentis sequence accessions downloaded from NCBI GenBank nucleotide database (https://www.ncbi.nlm.nih.gov/nuccore) on the 27/02/2020. [file 12864_2020_7029_MOESM3_ESM.txt]

AY083456.2
AY243460.2
AY243033.2
AY242115.1
AY242114.1
AF483834.1
AF483833.1
AF483832.1
AF483830.1
AF483831.1
MUXC01001865.1
AY243461.2
AY007692.1
EF465454.1
EF465453.1
EF465452.1
EF465451.1
EF465450.1
EF465449.1
EF465448.1
EF465447.1
EF465446.1
EF465445.1
EF465444.1
EF465443.1
EF465442.1
EF465441.1
EF465440.1
EF465439.1
EF465438.1
EF465437.1
EF180089.1
EF180088.1
EF180087.1
AY425485.1
AY425484.1
AY425483.1
AY425482.1
AY425481.1
EF513254.1
EF513253.1
EF513252.1
EF513251.1
EF513250.1
EF513249.1
EF513248.1
EF513247.1
EF513246.1
EF513245.1
EF513244.1
EF513243.1
EF513242.1
EF513241.1
EF513240.1
EF513239.1
EF513238.1
EF513237.1
EF452492.1
EF452491.1
EF452490.1
EF452489.1
EF452488.1
EF452487.1
EF452486.1
EF452485.1
EF452484.1
EF452483.1
EF452482.1
EF452481.1
EF452480.1
EF452479.1
EF452478.1
EF452477.1
EF452476.1
EF452475.1
AY425480.1
